# Supplementary material for: Characterization of Adaptive-like γδ T Cells in Ugandan Infants during Primary Cytomegalovirus Infection
Source: Viruses. 2021 Oct 3;13(10):1987. doi: 10.3390/v13101987 (PMC8537190; doi:10.3390/v13101987)
Supplement: Supplementary file 1 [file viruses-13-01987-s001.zip]

Archive with 1 entries (1 files):
- viruses-1314484-supplementary.pdf
